# Supplementary material for: Self-Supporting Hydrogels Based on Fmoc-Derivatized Cationic Hexapeptides for Potential Biomedical Applications
Source: Biomedicines. 2021 Jun 15;9(6):678. doi: 10.3390/biomedicines9060678 (PMC8232644; doi:10.3390/biomedicines9060678)
Supplement: Supplementary file 1 [file biomedicines-09-00678-s001.zip]

Archive with 1 entries (1 files):
- biomedicines-1258790-supplementary.pdf
